# Supplementary material for: A Comparison of the Efficacy and Safety of US-, CT-, and MR-Guided Radiofrequency and Microwave Ablation for HCC: A Systematic Review and Network Meta-Analysis
Source: Cancers (Basel). 2025 Jan 26;17(3):409. doi: 10.3390/cancers17030409 (PMC11816381; doi:10.3390/cancers17030409)
Supplement: Supplementary file 1 [file cancers-17-00409-s001.zip]

Archive with 10 entries (10 files):
- Figure S1.pdf
- Figure S2.pdf
- Table S1 The detailed search strategy for all four databases incl. search terms used for the systematic literature searches.pdf
- Table S2 List of excluded studies, with reasons for exclusion after full text reading.pdf
- Table S3 The Newcastle-Ottawa Scale (NOS) quality assessment of cohort studies included in the meta-analysis.pdf
- Table S4 Confounding factors in retrospective studies, ROBINS-I tool for assessment of non-randomized interventional studies.pdf
- Table S5 Overall survival at 3 years and 5 years in META-Analysis.pdf
- Table S6 Local tumour recurrence rate, Primary technique effectiveness rate, and major complication rate in META-Analysis.pdf
- Table S7 Node-splitting analysis of inconsistency between direct and indirect effects in a closed loop network (US-MR-CT) in terms of 3-year overall survival (O.pdf
- Table S8 NMA checklist.pdf
